# Supplementary material for: Allele Sorting as a Novel Approach to Resolving the Origin of Allotetraploids Using Hyb-Seq Data: A Case Study of the Balkan Mountain Endemic Cardamine barbaraeoides
Source: Front Plant Sci. 2021 Apr 28;12:659275. doi: 10.3389/fpls.2021.659275 (PMC8115912; doi:10.3389/fpls.2021.659275)
Supplement: Supplementary file 1 [file Data_Sheet_1.zip]

Archive with 5 entries (5 files):
- Supplementary Data 1.XLSX
- Supplementary Figures 1-8.pdf
- Supplementary Table 1.pdf
- Supplementary Text 1.pdf
- Supplementary Text 2.pdf
