# Supplementary material for: Allele Sorting as a Novel Approach to Resolving the Origin of Allotetraploids Using Hyb-Seq Data: A Case Study of the Balkan Mountain Endemic Cardamine barbaraeoides
Source: Front Plant Sci. 2021 Apr 28;12:659275. doi: 10.3389/fpls.2021.659275 (PMC8115912; doi:10.3389/fpls.2021.659275)
Supplement: Supplementary file 1 [file Data_Sheet_1.zip › Supplementary Data 1.XLSX]

## Sheet: Localities
Supplementary Data 1. List of Cardamine population samples used in the present study, including data on ploidy levels, genome size measurements, and Sanger sequencing. In the ploidy level column, double tilde (») denotes DNA ploidy level determined by flow cytometry (following Suda et al., 2006). Relative genome size values are given in arbitrary units (a.u.), and were calculated as the ratio bet…
									Hyb-Seq	Cloning and Sanger sequencing: nrDNA ITS			Cloning and Sanger sequencing: CHS			GISH	Flow cytometry
Taxon	Population code	Locality	Latitude N	Longitude E	Elevation (m a.s.l.)	Collected by	Collection date DD.M.YYYY	Ploidy level, chromosome number (reference)	Hyb-Seq (accession labels) NCBI bioproject PRJNA687126	Nr of sequenced PCR products or clones	Nr of detected sequence variants (ribotypes)	GenBank accession codes	Nr of sequenced clones	Nr of detected alleles	GenBank accession codes	GISH (accession labels)	Ploidy level	Relative genome size (DAPI) - mean 2C ± SD (a.u.)	Absolute genome size (PI) - mean 2C ± SD (pg)	Internal standard used	Total nr of measured individuals	Nr of measured individuals for precise 2C values: DAPI / PI
C. barbaraeoides	C007	Greece, S Pindhos, Lakmos Mts., ca. 6 km N of Kalarites (close to Mparos pass)	39.6236	21.1649	1700	MŠ; MP	20.6.2019; 27.5.2002	2n»4x (this study); 2n=32 (Perný et al. 2005)	barC007_103	ind. 101: 14; ind. 110: 17	ind. 101: 7; ind. 110: 5	MW476323-MW476334; MW476325*					4x	0.525 ± 0.0052		S. pseudocapsicum, B. perennis	9	5 / 0
C. barbaraeoides	C008	Greece, S Pindhos, Lakmos Mts., NW edge of Syrrako	39.598	21.1048	1150	MŠ; MP	21.6.2019; 8.7.2000	2n»4x, 2n=32 (this study)		ind. 106: 16; ind. 107: 12	ind. 106: 8; ind. 107: 7	MW476335-MW476347; MW476337* MW476344* MW480861** MW480862**	ind. 106: 10	2	MW435617; MW435620		4x	0.527 ± 0.0041	1.375	S. pseudocapsicum, B. perennis	6	4 / 1
C. barbaraeoides	C009	Greece, S Pindhos, Lakmos Mts., E of Syrrako, tourist path from Syrrako to Kalarites	39.5953	21.1124	1018	MŠ	21.6.2019	2n»4x (this study)		ind. 104: 12; ind. 106: 13	ind. 104: 3; ind. 106: 7	MW476348-MW476357; MW476349* MW476352*					4x	0.520 ± 0.0049		S. pseudocapsicum	4	4 / 0
C. barbaraeoides	C010	Greece, S Pindhos, Lakmos Mts., E of Syrrako, between Syrrako and Kalarites, Chrousias river	39.5966	21.113	950	MŠ	21.6.2019	2n»4x, 2n=32 (this study)	barC010_102	ind. 101: 10; ind. 102: 13	ind. 101: 7; ind. 102: 6	MW476358-MW476370; MW476364* MW476369*				barC010_121	4x	0.530 ± 0.0067	1.348	S. pseudocapsicum, B. perennis	5	4 / 1
C. barbaraeoides	C011	Greece, S Pindhos, Lakmos Mts., NE of Matsouki	39.5686	21.1688	1058	MŠ	21.6.2019	2n»4x (this study)	barC011_101	ind. 101: 15; ind. 105: 11	ind. 101: 6; ind. 105: 8	MW476371- MW476384; MW476379* MW476381* MW476384*	ind. 101: 11; ind. 103: 11	2	MW435615; MW435616; MW435618; MW435619		4x	0.521 ± 0.0045		S. pseudocapsicum	3	3 / 0
C. amara subsp. amara	C017	North Macedonia, Mavrovo, from Strezimir to Korab peak	41.8009	20.6104	1621	MŠ	18.7.2019	2n»2x (this study)		ind. 101: 1; ind. 103: 10	ind. 101: 1; ind. 103: 8	MW476459-MW476467					2x	0.201 ± 0.0053		S. pseudocapsicum	4	3 / 0
C. amara subsp. amara	C029	Serbia, Stara planina Mts., valley of Dojkinačka river	43.2617	22.7736	976	MŠ	23.7.2019	2n»2x (this study)	ammC029_102	12	7	MW476452-MW476458				amaC029_1,7	2x	0.195 ± 0.0010		S. pseudocapsicum	9	4 / 0
C. amara subsp. amara	C001	Slovakia, Kremnické vrchy Mts., E of Kremnica, Keslo	48.7086	18.938	700	KM	18.8.2019	2n»2x (this study); 2n=16 (Marhold 1994)		1	1	MW476451					2x	0.194 ± 0.0041	0.445 ± 0.0020	S. pseudocapsicum	15	3 / 4
C. amara subsp. opicii	C046	Slovakia, Západné Tatry Mts., near Ťatliakovo jazero	49.2131	19.7477	1375	JK	14.9.2019	2n»2x (this study)	amoC046_107	10	6	MW476445-MW476450					2x	0.189 ± 0.0032	0.471	S. pseudocapsicum	8	3 / 1
C. amara subsp. opicii	C047	Slovakia, Západné Tatry Mts., Látaná dolina valley	49.2307	19.7843	1164	JK	14.9.2019	2n»2x (this study); 2n=16 (Marhold 1994)		1	2	MW476443-MW476444					2x	0.193 ± 0.0021		S. pseudocapsicum	6	3 / 0
C. amara subsp. balcanica	C014	Serbia, Kopaonik Mts., Karaman stream	43.2885	20.8169	1740	MŠ	16.7.2019	2n»2x (this study)	ambC014_101	1	1	MW476442					2x	0.197 ± 0.0040	0.463	S. pseudocapsicum	9	3 / 1
C. amara subsp. balcanica	C020	Bulgaria, Rila Mts., near Malyovitsa chalet	42.1954	23.378	1894	MŠ	19.7.2019	2n»2x (this study); 2n=16 (Marhold et al. 1996)		7	4	MW476438-MW476441					2x	0.199 ± 0.0020	0.477	S. pseudocapsicum	6	4 / 1
C. amara subsp. balcanica	C022	Bulgaria, Pirin Mts., Bansko, near Demyanitsa chalet	41.7458	23.4671	1847	MŠ	20.7.2019	2n»2x (this study); 2n=16 (Marhold et al. 1996)		1	2	MW476436-MW476437				ambC022_124	2x	0.200 ± 0.0038	0.478 ± 0.0051	S. pseudocapsicum	8	3 / 3
C. amara subsp. balcanica	C024	Bulgaria, Western Rhodope Mts., Beglika, tributary of Semsiza river	41.8502	24.1145	1525	MŠ	20.7.2019	2n»2x (this study); 2n=16 (Marhold et al. 1996)	ambC024_103	8	6	MW476425-MW476430					2x	0.198 ± 0.0024		S. pseudocapsicum	7	3 / 0
C. amara subsp. balcanica	C027	Bulgaria, Stara planina Mts., Tetevenska planina, near Vežen chalet	42.7767	24.3896	1580	MŠ	22.7.2019	2n»2x (this study)		1	2	MW476434-MW476435					2x	0.197 ± 0.0028		S. pseudocapsicum	6	4 / 0
C. amara subsp. balcanica	C028	Bulgaria, Vitosha Mts., close to Aleko chalet	42.5822	23.2931	1800	MŠ	22.7.2019	2n»2x (this study); 2n=16 (Marhold et al. 1996)		8	3	MW476431- MW476433					2x	0.196 ± 0.0025		S. pseudocapsicum	4	4 / 0
C. acris subsp. acris	C002	Greece, North Central, Voras Mts., Voras ski resort	40.913	21.8097	2060	MŠ	17.6.2019	2n»2x (this study); 2n=16 (Perný et al. 2004)		1	2	MW476471-MW476472					2x	0.445 ± 0.0044	1.191	S. pseudocapsicum, B. perennis	9	3 / 1
C. acris subsp. acris	C003	Greece, East Central, E of Volos	39.3934	23.0428	1120	MŠ	18.6.2019	2n»2x (this study)		6	4	MW476473-MW476476					2x	0.432 ± 0.0084		S. pseudocapsicum	6	4 / 0
C. acris subsp. acris	C015	Serbia, Kopaonik Mts., near the path to Metođe	43.3086	20.8467	1474	MŠ	16.7.2019	2n»2x (this study)	acraC015_107	ind. 105: 9; ind. 107: 9	ind. 105: 4; ind. 107: 3	MW476479-MW476485					2x	0.412 ± 0.0032		S. pseudocapsicum	6	5 / 0
C. acris subsp. acris	C018	North Macedonia, Mavrovo, from Strezimir to Korab peak	41.7993	20.603	1717	MŠ	18.7.2019	unknown		1	2	MW476477-MW476478					?	0.757 ± 0.0100		S. pseudocapsicum, B. perennis	8	4 / 0
C. acris subsp. acris	C019	Bulgaria, Osogovska planina, above Osogovo chalet	42.1999	22.6147	1801	MŠ	19.7.2019	2n»2x (this study); 2n=16 (Perný et al. 2004)	acraC019_103	1	1	MW476470					2x	0.408 ± 0.0026		S. pseudocapsicum	3	3 / 0
C. acris subsp. acris	C013	Greece, North Central, Varnous Mts., Pisoderi Ski Resort	40.7722	21.2665	1543	MŠ	23.6.2019	2n»2x (this study); 2n=16 (Perný et al. 2004)									2x		1.193	S. pseudocapsicum, B. perennis	4	0 / 1
C. acris subsp. acris	C016	Montenegro, Vranjak, Zekova Glava	42.8441	19.6503	1763	MŠ	17.7.2019	2n»2x (this study); 2n=16 (Perný et al. 2004)									2x (3x 1 ind.)	0.408 - 0.411	1.131	S. pseudocapsicum	8	2 / 1
C. acris subsp. acris	C023	Bulgaria, Pirin Mts., Bansko, near Demyanitsa chalet	41.7458	23.4671	1847	MŠ	20.7.2019	2n»2x (this study)								acraC023_121	2x		1.155	S. pseudocapsicum	5	0 / 1
C. acris subsp. vardousiae	C004	Greece, Sterea Ellas, Vardousia Mts., W of Athanasios Diakos	38.6989	22.142	1680	MŠ	18.6.2019	2n»2x (this study); 2n=16 (Perný et al. 2004)	acrvC004_103	1	1	MW476469					2x	0.451 ± 0.0043	1.186 - 1.203	S. pseudocapsicum, B. perennis	7	4 / 2
C. acris subsp. pindicola	C012	Greece, N Pindhos, Vasilitsa ski resort	40.0573	21.0819	1766	MŠ	22.6.2019	2n»2x (this study); 2n=16 (Perný et al. 2004)	acrpC012_103	1	1	MW476468					2x	0.449 ± 0.0037		S. pseudocapsicum	5	4 / 0
C. matthioli	PRD	Bulgaria, Pirin Mts., Predela pass	41.8797	23.3468	1169	KS, TK & MŠ	9.7.2015	2n»2x (Melichárková et al. 2020)		10	7	MW476407-MW476413					2x	0.306 ± 0.0009*		S. lycopersicum, B. perennis	8	5 / 0
C. matthioli	GRM	Bulgaria, Blagoevgrad prov., Metsa valley, close to Grmen village	41.5848	23.7877	520	KS, TK & MŠ	10.7.2015	2n»2x (Melichárková et al. 2020)	matGRM9							matGRM2,9	2x	0.309 ± 0.0018*		B. perennis	10	4 / 0
C. matthioli	GAJ	Slovenia, Maribor distr., Gaj nad Mariborom	46.6214	15.5529	487	KS & TK	18.5.2015	2n»2x (Melichárková et al. 2020)		10	4	MW476414-MW476417					2x	0.301 ± 0.0019*		B. perennis	10	4 / 0
C. rivularis	ALE	Bulgaria, Vitosha Mts., N of Aleko chalet	42.5867	23.2901	1828	KS, TK & MŠ	13.7.2015	2n»2x (Melichárková et al. 2020)		10	4	MW476310-MW476313					2x	0.428 ± 0.0056*		B. perennis	10	7 / 0
C. rivularis	CAP	Romania, Argeș county, Făgăraş Mts., Lacul Capra glacial lake	45.5954	24.6346	2029	FK	20.7.2014	2n=16 (Marhold 1994); 2n=2x (Melichárková et al. 2020)		8	4	MW476319-MW476322					2x	0.393 ± 0.0047*		S. pseudocapsicum	13	13 / 0
C. rivularis	POB	Bulgaria, Rhodope Mts., E of Pobit Kamak	41.8306	23.8703	1292	KS, TK & MŠ	11.7.2015	2n=16 (Ančev et al. 2013); 2n=2x (Melichárková et al. 2020)	rivPOB10	10	5	MW476314-MW476318				rivPOB8	2x	0.417 ± 0.0029*		B. perennis	10	4 / 0
C. apennina	VO	Italy, Gran Sasso Mts., Voltigno, under Mt Fiore	42.3686	13.8008	1360	JZ-L et al.	27.4.2001	2n=16 (Lihová et al. 2004b)	apeVO7	1	2	AY245984									0	0 / 0
C. apennina	QS	Italy, Toscana, Stáffoli	43.7485	10.6976	8	JZ-L et al.	26.4.2001	2n=16 (Lihová et al. 2004b)		1	1	AY245978									0	0 / 0
C. penzesii	BAH	Turkey, Instanbul prov., Sarıyer distr., Bahçeköy	41.5486	28.0469	170	KM	4.8.2009	2n»2x (this study)		8	8	MW476391-MW476398					2x	0.360 ± 0.0014		S. pseudocapsicum	5	4 / 0
C. penzesii	DEM	Turkey, Kırklareli prov., Demirköy distr., between Demirköy and İğneada, close to Avcılar	41.8764	27.9094	240	KM	4.8.2009	2n»2x (this study)	penDEM7	9	8	MW476399-MW476406					2x	0.363 ± 0.0018		S. pseudocapsicum	5	4 / 0
C. penzesii	SOZO	Bulgaria, Primorsko, S of Ropotamo river	42.3025	27.7288	13	JZ-L, KM	13.5.2007	2n»2x (this study); 2n=16 (Marhold & Ančev 1999)								penSOZO4	2x	0.357 ± 0.0112		S. pseudocapsicum	8	3 / 0
C. cf. uliginosa	UD	Turkey, Bursa prov., Uludağ Mts., ski resort	40.093	29.1311	2059	JK, MK	15.6.2010	2n»2x (this study)	ulUD4	ind. 2: 1; ind. 4: 1	ind. 2: 1; ind. 4: 1	MW476389-MW476390					2x	0.399 ± 0.0021		S. pseudocapsicum	4	3 / 0
C. uliginosa	AM1	Armenia, Lori distr., N of Vanadzor, Pushkin pass	40.9094	44.4397	2031	JK, MS	19.6.2019	2n»2x (this study)	ulAM1_2	ind. 1: 1; ind. 2: 1	ind. 1: 2; ind. 2: 2	MW476385-MW476388					2x	0.284 ± 0.0183		S. pseudocapsicum	4	4 / 0
C. uliginosa	AM4	Armenia, Lori distr., above Margahovit village	40.7158	44.6639	1844	JK, MS	22.6.2019	2n»2x (this study)								ulAM4_3	2x		0.746 ± 0.0156	S. pseudocapsicum	5	0 / 3
C. uliginosa	AM6	Armenia, Syunik distr., above Meghri pass	39.1074	46.128	2701	JK, MS	24.6.2019	2n»2x (this study)									2x		0.780 - 0.796	S. pseudocapsicum	3	0 / 2
C. uliginosa	AM8	Armenia, Syunik distr., above Spandaryan water reservoir	39.6878	45.7761	2086	JK, MS	25.6.2019	2n»2x (this study)									2x		0.820 ± 0.0006	S. pseudocapsicum	7	0 / 3
C. lazica	TREU	Turkey, Rize prov., Doğu Karadeniz Dağlari Mts., Camlik	40.706	40.6258	1277	JK, MK	28.5.2004	2n»2x (this study)	lazTREU4	ind. 1: 1; ind. 3: 1	ind. 1: 1; ind. 3: 1	MW476421- MW476422				lazTREU2,3	2x	0.208 - 0.215		S. pseudocapsicum	2	2 / 0
C. lazica	TRI	Turkey, Rize prov., Doğu Karadeniz Dağlari Mts., Cimil	40.7538	40.6887	1658	JK, MK	28.5.2004			1	1	MW476420									0	0 / 0
C. lazica	TRM	Turkey, Giresun prov., Giresun Dağlari Mts., Kümbet	40.552	38.3712	1354	JK, MK	29.5.2004		lazTRM4	1	2	MW476418- MW476419									0	0 / 0
C. lazica	GRA	Georgia, Guria, Bakhmaro	41.8992	42.3713	1227	JK	14.6.2007	2n»2x (this study)	lazGRA15	7	2	MW476423-MW476424					2x	0.213 ± 0.0051		S. pseudocapsicum	4	3 / 0
outgroup taxa:
C. trifolia	C060	Slovakia, Kvačianska dolina, N of Oblazy	49.1995	19.5456	780	AK	17.4.2020	2n=16 (reported for this species, Kučera et al. 2005)	triC060_107								2x	0.260 ± 0.0027		S. pseudocapsicum	10	5 / 0
C. impatiens	C061	Slovakia, Kvačianska dolina, N of Oblazy	49.1987	19.5449	800	AK	17.4.2020	2n=16 (reported for this species, Kučera et al. 2005)	impC061_101								2x	0.170 ± 0.0029		S. pseudocapsicum	6	3 / 0
C. carnosa	M20, M21	Croatia, Velebit Mts., NP Paklenica	44.3	15.47	1470-1700	Schneeweiss et al. (WU 004365)	22.6.2001			1	1	FJ384180									0	0 / 0
C. hirsuta	HEI	Germany, Heidelberg, Schlierbach	49.4126	8.75675	240	JZ-L	9.4.2004	2n=16 (reported for this species, Kučera et al. 2005)		1	1	DQ209131									0	0 / 0
C. serbica	461SC	Serbia, Tara Mts., Perućac	43.9606	19.3813	285	JK, MK	22.5.2004			1	1	FJ384212
Collectors:
MŠ, Marek Šlenker
MP, Marián Perný
JK, Jaromír Kučera
MS, Marek Slovák
AK, Adam Kantor
KM, Karol Marhold
JZ-L, Judita Zozomová-Lihová
KS, Katarína Skokanová
TK, Tatiana Kačmárová
FK, Filip Kolář
MK, Martin Kolník
References:
Ančev, M., Yurukova-Grancharova, P., Ignatova, P., Goranova, V., Stoyanov, S., Yankova-Tsvetkova, E., et al. (2013). Cardamine ×rhodopaea (Brassicaceae), a triploid hybrid from the West Rhodope Mts: Morphology, distribution, relationships and origin. Phytol. Balcan. 19, 323-338.
Kučera, J., Valko, I., Marhold, K. (2005). On-line database of the chromosome numbers of the genus Cardamine (Brassicaceae). Biologia 60, 473-476.
Lihová, J., Marhold, K., Tribsch, A. & Stuessy, T. F. (2004a). Morphometric and AFLP re-evaluation of tetraploid Cardamine amara (Brassicaceae) in the Western Mediterranean. Syst. Bot. 29, 134-146.
Lihová, J., Tribsch, A., Stuessy, T. F. (2004b). Cardamine apennina: a new endemic diploid species of the C. pratensis group (Brassicaceae) from Italy. Plant Syst. Evol. 245, 69-92.
Lihová, J., Shimizu, K.K., Marhold, K. (2006). Allopolyploid origin of Cardamine asarifolia (Brassicaceae): Incongruence between plastid and nuclear ribosomal DNA sequences solved by a single-copy nuclear gene. Molec. Phylogen. Evol. 39, 759-786.
Marhold, K. (1994). Chromosome numbers of the genus Cardamine L. (Cruciferae) in the Carpathians and in Pannonia. Phyton (Horn) 34, 19-34.
Marhold, K., and Ančev, M. (1999). Cardamine penzesii, a rediscovered taxon of the C. pratensis group (Cruciferae). Ann. Bot. Fenn. 36, 171-180.
Marhold, K., Ančev, M. E., Kit Tan (1996). A new subspecies of Cardamine amara (Brassicaceae) from Bulgaria and Greece. Ann. Bot. Fenn. 33, 199-204.
Melichárková, A., Šlenker, M., Zozomová-Lihová, Skokanová, K., Šingliarová, B., Kačmárová, T., Caboňová, M. et al. (2020). So closely related and yet so different: strong contrasts between the evolutionary histories of species of the Cardamine pratensis polyploid complex in Central Europe. Frontiers in Plant Science 11, 588856
Perný, M., Tribsch, A., Anchev, M. E. (2004). Infraspecific differentation in the Balkan diploid Cardamine acris (Brassicaceae): molecular and morphological evidence. Folia Geobot. Phytotax. 39, 405-429.
Perný, M., Tribsch, A., Stuessy, T. F., Marhold, K. (2005). Allopolyploid origin of Cardamine silana (Brassicaceae) from Calabria (southern Italy): karyological, morphological and molecular evidence. Bot. J. Linn. Soc. 148, 101-116.
Suda, J., Krahulcová, A., Trávníček, P., Krahulec, F. (2006). Ploidy level versus DNA ploidy level: an appeal for consistent terminology. Taxon 55, 447-450.
